# Supplementary material for: Esterification of p-Coumaric Acid Improves the Control over Melanoma Cell Growth
Source: Biomedicines. 2023 Jan 12;11(1):196. doi: 10.3390/biomedicines11010196 (PMC9855326; doi:10.3390/biomedicines11010196)
Supplement: Supplementary file 1 [file biomedicines-11-00196-s001.zip]

Archive with 5 entries (5 files):
- Figure S1.tiff
- Figure S2.tiff
- Figure S3.tiff
- Figure S4.tiff
- Figure S5.tiff
